# Supplementary material for: Impact of minimum distance constraints on sheet metal waste for plasma cutting
Source: PLoS One. 2023 Sep 27;18(9):e0292032. doi: 10.1371/journal.pone.0292032 (PMC10529572; doi:10.1371/journal.pone.0292032)
Supplement: S1 Text — (TXT) [file pone.0292032.s001.txt]

fran31
35	180	39
2	3	0
2	3	0
2	3	0
2	3	0
2	3	0
2	3	0
5	8	0
5	8	0
5	8	0
12	13	0
12	13	0
15	15	0
15	15	0
15	15	0
15	15	0
26	29	0
26	29	0
15	29	0
15	29	0
14	25	0
14	25	0
14	25	0
3	3	0
5	5	0
14	25	0
14	25	0
5	15	0
1	30	0
1	30	0
6	14	0
8	12	0
14	25	0
14	25	0
10	19	0
14	13	0
fran32
30	50	157
13	14	0
13	14	0
13	14	0
13	5	0
13	5	0
13	5	0
13	5	0
13	5	0
13	5	0
13	5	0
13	5	0
32	26	0
11	28	0
26	29	0
26	29	0
26	29	0
13	22	0
13	22	0
17	15	0
17	15	0
17	15	0
17	15	0
22	12	0
12	11	0
3	14	0
12	16	0
12	14	0
14	25	0
19	15	0
14	25	0
fran33
20	400	144
50	60	0
50	60	0
50	60	0
40	45	0
40	45	0
70	80	0
80	70	0
50	50	0
50	60	0
75	65	0
70	80	0
51	61	0
55	67	0
10	85	0
20	45	0
50	50	0
50	50	0
10	85	0
10	85	0
50	50	0
fran34
23	120	37
22	21	0
13	31	0
35	9	0
35	9	0
35	9	0
24	9	0
24	9	0
24	9	0
7	30	0
7	30	0
13	11	0
13	11	0
13	11	0
14	10	0
8	14	0
8	14	0
8	14	0
8	12	0
8	12	0
8	12	0
7	13	0
7	13	0
7	13	0
fran41
50	200	36
2	3	0
2	3	0
2	3	0
2	3	0
2	3	0
2	3	0
5	8	0
5	8	0
5	8	0
12	13	0
12	13	0
15	15	0
15	15	0
15	15	0
15	15	0
26	29	0
26	29	0
15	29	0
15	29	0
14	25	0
14	25	0
14	25	0
3	3	0
5	5	0
7	8	0
9	9	0
4	15	0
1	16	0
3	17	0
6	14	0
8	12	0
7	12	0
3	17	0
10	19	0
14	13	0
12	15	0
16	16	0
15	15	0
15	15	0
15	15	0
15	15	0
2	3	0
2	3	0
2	3	0
2	3	0
4	3	0
4	3	0
3	4	0
3	4	0
3	4	0
fran51
20	250	217
10	50	0
10	50	0
10	50	0
40	45	0
40	45	0
70	80	0
80	70	0
50	50	0
50	60	0
85	65	0
85	80	0
51	61	0
55	67	0
10	85	0
20	45	0
50	80	0
50	80	0
10	15	0
10	50	0
50	60	0
fran61
20	300	190
40	50	0
40	50	0
40	50	0
40	45	0
40	45	0
70	80	0
80	70	0
50	50	0
50	60	0
75	65	0
70	80	0
51	61	0
55	67	0
10	85	0
20	45	0
50	80	0
50	80	0
10	70	0
10	50	0
50	50	0
fran62
40	250	313
14	8	0
14	8	0
14	8	0
14	8	0
25	23	0
25	23	0
25	23	0
25	23	0
42	41	0
42	41	0
42	41	0
42	41	0
70	25	0
70	25	0
70	25	0
50	34	0
50	34	0
50	34	0
20	32	0
20	32	0
20	32	0
45	17	0
67	24	0
54	40	0
67	42	0
89	76	0
65	62	0
78	58	0
54	43	0
34	31	0
57	53	0
89	78	0
67	63	0
55	46	0
44	34	0
23	23	0
44	32	0
25	21	0
50	34	0
98	80	0
fran71
20	400	150
50	60	0
50	60	0
50	60	0
40	45	0
40	45	0
70	80	0
80	70	0
50	50	0
50	60	0
75	65	0
70	80	0
51	61	0
55	67	0
30	45	0
20	45	0
40	44	0
10	25	0
5	45	0
70	85	0
40	70	0
fran72
30	50	141
10	15	0
13	14	0
13	14	0
13	6	0
12	16	0
13	9	0
13	9	0
13	9	0
13	22	0
12	16	0
13	22	0
32	26	0
11	28	0
6	29	0
6	29	0
6	29	0
13	22	0
15	22	0
17	15	0
14	25	0
14	25	0
14	25	0
22	12	0
12	11	0
3	14	0
12	16	0
12	14	0
14	25	0
19	4	0
14	25	0
fran73
50	150	40
2	3	0
2	3	0
2	3	0
2	3	0
2	3	0
2	3	0
5	8	0
5	8	0
5	8	0
12	13	0
12	13	0
15	15	0
15	15	0
15	15	0
15	15	0
6	29	0
6	29	0
6	29	0
6	29	0
14	25	0
14	25	0
14	25	0
3	3	0
5	5	0
7	8	0
9	9	0
4	15	0
1	16	0
3	17	0
6	14	0
8	12	0
7	12	0
3	17	0
10	19	0
14	13	0
12	15	0
16	16	0
17	18	0
18	14	0
12	19	0
13	13	0
5	2	0
9	4	0
6	6	0
6	13	0
7	16	0
8	17	0
14	4	0
13	3	0
12	2	0
fran74
35	65	115
5	3	0
5	3	0
5	3	0
7	7	0
7	7	0
7	7	0
23	13	0
23	13	0
23	13	0
12	16	0
12	16	0
12	16	0
15	19	0
15	19	0
15	19	0
8	8	0
9	5	0
6	6	0
7	14	0
8	12	0
13	16	0
16	17	0
17	24	0
13	26	0
13	23	0
12	15	0
6	6	0
9	9	0
8	6	0
18	14	0
19	23	0
23	16	0
25	27	0
25	34	0
12	12	0
fran75
40	200	387
14	8	0
14	8	0
14	8	0
14	8	0
25	23	0
25	23	0
25	23	0
25	23	0
48	41	0
48	41	0
48	41	0
48	41	0
55	25	0
55	25	0
55	25	0
42	34	0
42	34	0
42	34	0
23	32	0
23	32	0
23	32	0
45	17	0
67	24	0
54	40	0
67	42	0
89	76	0
65	62	0
78	58	0
54	43	0
34	31	0
57	53	0
89	78	0
67	63	0
55	46	0
44	34	0
23	23	0
44	32	0
25	21	0
50	34	0
98	80	0
fran81
20	400	150
50	60	0
50	60	0
50	60	0
40	45	0
40	45	0
70	80	0
80	70	0
50	50	0
50	60	0
75	65	0
70	80	0
51	61	0
55	67	0
30	45	0
20	45	0
40	44	0
10	25	0
20	20	0
70	85	0
40	70	0
fran82
30	100	418
22	22	0
22	22	0
22	22	0
22	22	0
12	10	0
12	10	0
12	10	0
25	23	0
24	17	0
15	10	0
24	17	0
24	17	0
26	25	0
90	85	0
55	46	0
44	34	0
24	17	0
24	17	0
20	18	0
10	2	0
10	2	0
30	17	0
30	24	0
54	40	0
45	42	0
89	76	0
65	62	0
78	58	0
54	43	0
34	31	0
fran83
30	50	186
10	15	0
13	14	0
13	14	0
13	10	0
12	13	0
13	11	0
13	11	0
13	11	0
13	29	0
12	16	0
13	29	0
32	26	0
11	28	0
26	29	0
26	29	0
26	29	0
13	22	0
15	22	0
17	15	0
14	25	0
14	25	0
14	25	0
22	12	0
12	11	0
3	14	0
12	16	0
12	14	0
14	25	0
19	15	0
14	25	0
fran84
9	94	15
16	14	0
19	9	0
17	6	0
5	6	0
5	20	0
19	18	0
7	20	0
20	7	0
20	7	0
fran85
20	10	50
4	9	0
4	2	0
10	4	0
4	7	0
6	3	0
10	4	0
1	5	0
3	5	0
4	9	0
2	4	0
4	7	0
7	2	0
8	3	0
4	10	0
4	5	0
10	3	0
8	3	0
7	4	0
8	3	0
8	4	0
fran91
20	90	75
19	13	0
9	13	0
34	15	0
21	28	0
12	34	0
26	31	0
25	27	0
16	5	0
19	32	0
31	11	0
23	30	0
15	17	0
4	14	0
32	5	0
13	22	0
14	2	0
7	34	0
13	11	0
26	9	0
20	13	0
fran92
10	20	46
10	14	0
3	13	0
28	5	0
5	8	0
19	9	0
13	14	0
13	10	0
3	20	0
1	9	0
9	1	0
fran93
30	50	43
2	8	0
6	5	0
3	4	0
3	4	0
3	7	0
18	7	0
2	4	0
24	4	0
4	28	0
6	18	0
14	12	0
2	12	0
18	19	0
9	8	0
5	8	0
9	14	0
7	12	0
13	6	0
2	7	0
6	11	0
18	10	0
3	7	0
4	7	0
8	13	0
3	19	0
3	3	0
8	3	0
5	20	0
3	17	0
3	7	0
fran111
20	10	35
3	2	0
4	8	0
10	2	0
1	3	0
8	4	0
3	10	0
1	9	0
1	5	0
6	3	0
1	1	0
4	2	0
8	2	0
2	9	0
9	4	0
4	7	0
2	2	0
3	4	0
9	4	0
4	1	0
9	3	0
fran112
20	10	34
9	3	0
4	1	0
2	8	0
9	4	0
2	1	0
6	4	0
4	4	0
6	1	0
5	1	0
5	4	0
6	2	0
8	4	0
2	5	0
1	3	0
8	3	0
4	7	0
2	5	0
5	4	0
2	9	0
8	3	0
fran121
15	225	984
80	66	0
107	164	0
184	64	0
86	121	0
135	163	0
98	85	0
102	81	0
186	103	0
106	152	0
139	176	0
118	111	0
169	69	0
133	146	0
112	112	0
160	133	0
